# Supplementary material for: A Plant-Based Animal Fat Analog Produced by an Emulsion Gel of Alginate and Pea Protein
Source: Gels. 2023 May 9;9(5):393. doi: 10.3390/gels9050393 (PMC10217620; doi:10.3390/gels9050393)
Supplement: Supplementary file 1 [file gels-09-00393-s001.zip]

Archive with 1 entries (1 files):
- gels-2365863 supplementary material.pdf
